# Supplementary material for: A CRISPR screen in intestinal epithelial cells identifies novel factors for polarity and apical transport
Source: eLife. 2023 Jan 20;12:e80135. doi: 10.7554/eLife.80135 (PMC9889089; doi:10.7554/eLife.80135)
Supplement: Supplementary file 2. [file elife-80135-supp2.zip]

Archive with 1 entries (1 files):
- SupplementaryFile2.ppt
